# Supplementary material for: Continuous parallel ESI-MS analysis of reactions carried out in a bespoke 3D printed device
Source: Beilstein J Nanotechnol. 2013 Apr 29;4:285–91. doi: 10.3762/bjnano.4.31 (PMC3678396; doi:10.3762/bjnano.4.31)
Supplement: File 2 — Device design as a compressed STL file (editable, e.g., with Autodesk123D®). [file Beilstein_J_Nanotechnol-04-285-s002.zip]

Archive with 1 entries (1 files):
- S2.stl
